# Supplementary material for: DFT and Molecular Docking Study of HA-Conjugated SWCNTs for CD44-Targeted Delivery of Platinum-Based Chemotherapeutics
Source: Pharmaceuticals (Basel). 2025 May 27;18(6):805. doi: 10.3390/ph18060805 (PMC12195731; doi:10.3390/ph18060805)
Supplement: Supplementary file 1 [file pharmaceuticals-18-00805-s001.zip]

Archive with 1 entries (1 files):
- pharmaceuticals-3635389-supplementary.pdf
